# Supplementary material for: Accurate prediction of dynamic protein–ligand binding using P‐score ranking
Source: J Comput Chem. 2024 Apr 22;45(20):1762–78. doi: 10.1002/jcc.27370 (PMC11980828; doi:10.1002/jcc.27370)
Supplement: Supplementary file 1 — Appendix S1: Supplementary Information. [file JCC-45-1762-s001.zip]

Archive with 10 entries (10 files):
- apo_open_P_loop.mp4
- apo_open_P_loop2.mp4
- CMD_open_P_loop.mp4
- CMD_open_P_loop2.mp4
- holo_closed_P_loop.mp4
- holo_closed_P_loop2.mp4
- P_score_supplementary_data.xlsx
- supplementry_files.pdf
- Videos.pptx
- videos1.mov
