# Supplementary material for: Accurate prediction of dynamic protein–ligand binding using P‐score ranking
Source: J Comput Chem. 2024 Apr 22;45(20):1762–78. doi: 10.1002/jcc.27370 (PMC11980828; doi:10.1002/jcc.27370)
Supplement: Supplementary file 1 — Appendix S1: Supplementary Information. [file JCC-45-1762-s001.zip › P_score_supplementary_data.xlsx]

## Sheet: Sheet1
5R81
Cluster	N_T_time	FMO	N_FMO	P_Tt_FMO	RMSD
C01	0.095	-28.06	0.104885	0.01	5.5
C02	0.079	-40.09	0.560394	0.05	1.6
C03	0.069	-26.29	0.0378644	0.01	6.16
C04	0.063	-31.87	0.249148	0.02	6.06
C05	0.043	-39.6	0.54184	0.03	6.7
C06	0.038	-50.7	0.962136	0.04	3.77
C07	0.033	-36.97	0.442257	0.02	6.3
C08	0.012	-27.07	0.0673987	0.01	6.3
C09	0.011	-29.48	0.158652	0.01	7.4
C10	0.011	-30.04	0.179856	0.01	5.3
5R83
Cluster	N_T_time	FMO	N_FMO	P_Tt_FMO	RMSD
C01	0.366	-31.57	0.127103	0.05	3.9
C02	0.069	-48.08	0.744299	0.06	2
C03	0.061	-43.14	0.559626	0.04	2.3
C04	0.024	-45.21	0.637009	0.02	4.8
C05	0.017	-29.17	0.0373832	0.01	5.8
C06	0.011	-53.92	0.962617	0.02	4.3
5R84
Cluster	N_T_time	FMO	N_FMO	P_Tt_FMO	RMSD
C01	0.495	-60.6	0.968051	0.48	1.3
C02	0.207	-47.91	0.56262	0.12	7.33
C03	0.061	-41.25	0.34984	0.03	2.2
C04	0.026	-36.61	0.201597	0.01	5
C05	0.023	-35.3	0.159744	0.01	2.6
C06	0.014	-31.3	0.0319489	0.01	5.4
C07	0.012	-54.68	0.778914	0.01	2.1
C08	0.012	-39.13	0.282109	0.01	6.9
C09	0.011	-31.3	0.0319489	0.01	3.4
5RE4
Cluster	N_T_time	FMO	N_FMO	P_Tt_FMO	RMSD
C01	0.907	-38.83	0.957645	0.87	0.93
C02	0.03	-36.84	0.873359	0.03	3.9
C03	0.009	-17.22	0.0423549	0.01	1.4
5RF1
Cluster	N_T_time	FMO	N_FMO	P_Tt_FMO	RMSD
C01	0.651	-28.2	0.152064	0.1	3.17
C02	0.231	-38.91	0.927589	0.22	1.45
C03	0.014	-34.54	0.611151	0.01	6.1
C04	0.008	-27.1	0.0724113	0.01	3.15
5RF3
Cluster	N_T_time	FMO	N_FMO	P_Tt_FMO	RMSD
C01	0.482	-22.16	0.85444	0.42	0.57
C02	0.228	-21.86	0.810771	0.19	3.9
C03	0.103	-21.62	0.775837	0.08	6
C04	0.066	-17.29	0.14556	0.01	7.7
P38
1W7H
Cluster	N_T_time	FMO	N_FMO	P_Tt_FMO	RMSD
C01	0.85	-43.4	0.95283	0.81	1.7
C02	0.003	-24.2	0.0471698	0.01	10.6
HSP90
3FT5
Cluster	N_T_time	FMO	N_FMO	P_Tt_FMO	RMSD
C01	0.77	-40.17	0.954149	0.74	0.95
C02	0.053	-30.77	0.523155	0.03	5.2
C03	0.026	-23.29	0.180193	0.01	4.6
C04	0.011	-26.8	0.341128	0.01	4.9
C05	0.007	-20.36	0.0458505	0.01	5
MCL/4HW3
Cluster	N_T_time	FMO	N_FMO	P_Tt_FMO	RMSD
C01	0.165	-56.06	0.327281	0.06	6.9
C02	0.155	-34.53	0.0145264	0.01	7.1
C03	0.071	-45.64	0.175915	0.02	6.9
C04	0.055	-101.37	0.985474	0.06	4.2
C05	0.035	-82.66	0.713684	0.03	2.7
C06	0.025	-40.14	0.0960198	0.01	7.3
C07	0.021	-34.83	0.0188844	0.01	6.5
C08	0.009	-70.01	0.529924	0.01	7
C09	0.008	-65.16	0.459471	0.01	8
C10	0.002	-38.91	0.0781522	0.01	6.9
C11	0.002	-40.1	0.0954387	0.01	6.9
LPXC/7CI8
Cluster	N_T_time	MMPBSA	N_MMPBSA	P_Tt_MMBSA	RMSD
C01	0.669	-21.6824	0.923561	0.62	1.2
C02	0.04	-20	0.794961	0.04	6.4
C03	0.02	-19.5	0.756742	0.02	6.4
C04	0.014	-18.2	0.657372	0.01	4.1
C05	0.013	-10.6	0.0764386	0.01	7
C06	0.005	-15.3	0.4357	0.01	2.3
C07	0.005	-12	0.183453	0.01	6.7
LPXC/7CI8_R
Cluster	N_T_time	MMPBSA	N_MMPBSA	P_Tt_MMBSA	RMSD
C01	0.3	-23.9	0.946524	0.29	1.2
C02	0.13	-18.3	0.647059	0.09	3.5
C03	0.066	-14.8	0.459893	0.04	4.5
C04	0.03	-18.5	0.657754	0.02	7.2
C05	0.03	-11.8	0.299465	0.01	7.5
C06	0.017	-11.1	0.262032	0.01	7.2
C07	0.014	-17.5	0.604278	0.01	7
C08	0.011	-8.2	0.106952	0.01	3.4
C09	0.01	-7.2	0.0534759	0.01	4.4
C11	0.007	-9.4	0.171123	0.01	4.4
LPXC/7CI8
Ligand	P_score_pred	IC50	DelTA_G	N_Delta_G
7CI8	0.62	0.884	-8.25392	0.653375
7CI8_benz	0.29	3.94	-7.36896	0.346625

## Sheet: Sheet3
7JIV
Closed
Cluster	frames	T_frac	Total_time	N_T_time	MMPBSA	N_MM	FMO	N_FMO	DA_FMO	N_DA_FMO	P_Tt_MM	P_Tt_FMO	P_Tt_DF	RMSD
C01	7242	0.246	30000	0.25	-19.6732	0.464115	-84.901	0.96968	-84.798	0.975397	0.12	0.25	0.25	0.6
C02	2649	0.09	30000	0.09	-25.2499	0.918518	-80.679	0.841666	-81.409	0.892019	0.09	0.08	0.09	9.4
C03	1118	0.038	30000	0.04	-16.3894	0.196544	-65.387	0.378006	-63.475	0.450795	0.01	0.02	0.02	8.2
C04	500	0.017	30000	0.02	-20.2941	0.514708	-60.262	0.222613	-66.7964	0.53251	0.02	0.01	0.02	5.3
C05	358	0.012	30000	0.02	-18.5712	0.374322	-60.557	0.231558	-46.152	0.0246027	0.01	0.01	0.01	7.8
C06	111	0.004	30000	0.01	-14.9773	0.0814823	-53.92	0.0303205	-53.84	0.213748	0.01	0.01	0.01	12.9
Semi-open
Cluster	frames	T_frac	Total_time	N_T_time	MMPBSA	N_MM	FMO	N_FMO	DA_FMO	N_DA_FMO	P_Tt_MM	P_Tt_FMO	P_Tt_DF	RMSD
C01	1420	0.049	30000	0.05	-20.1009	0.140724	-68.451	0.381526	-61.6251	0.281748	0.01	0.02	0.02	8.154
C02	1399	0.048	30000	0.05	-25.207	0.859276	-79.888	0.686497	-74.981	0.926588	0.05	0.04	0.05	12.251
C03	363	0.13	30000	0.02	-23.291	0.589648	-55.143	0.0266652	-56.7895	0.0482812	0.02	0.01	0.01	16.289
C04	307	0.011	30000	0.02	-22.9074	0.535667	-74.727	0.548877	-70.7952	0.724495	0.02	0.02	0.02	11.754
C05	103	0.004	30000	0.01	-21.2955	0.308833	-90.645	0.973335	-75.5015	0.951719	0.01	0.01	0.01	11.647
Open
Cluster	frames	T_frac	Total_time	N_T_time	MMPBSA	N_MM	FMO	N_FMO	DA_FMO	N_DA_FMO	P_Tt_MM	P_Tt_FMO	P_Tt_DF	RMSD
C01	4297	0.148	30000	0.15	-19.6166	0.656455	-78.667	0.974225	-71.638	0.750924	0.1	0.15	0.12	1.5
C02	1144	0.04	30000	0.04	-20.163	0.696367	-52.474	0.299113	-58.6623	0.408413	0.03	0.02	0.02	10.9
C03	1080	0.037	30000	0.04	-23.1575	0.915105	-59.999	0.493067	-62.3493	0.505735	0.04	0.02	0.03	6.8
C04	692	0.024	30000	0.03	-23.3197	0.926953	-72.306	0.810274	-80.074	0.973604	0.03	0.03	0.03	10.5
C05	577	0.02	30000	0.02	-13.2238	0.189483	-41.869	0.0257745	-55.376	0.321666	0.01	0.01	0.01	15.2
C06	110	0.004	30000	0.01	-19.2688	0.631049	-59.853	0.489304	-59.85	0.439763	0.01	0.01	0.01	9.2
C07	101	0.003	30000	0.01	-11.6298	0.0730466	-46.143	0.135935	-44.19	0.0263964	0.01	0.01	0.01	15.7
7JRN
Closed
Cluster	frames	T_frac	Total_time	N_T_time	MMPBSA	N_MM	FMO	N_FMO	DA_FMO	N_DA_FMO	P_Tt_MM	P_Tt_FMO	P_Tt_DF	RMSD
C01	7012	0.301	30000	0.24	-22.5774	0.944037	-74.524	0.977114	-71.343	0.974515	0.23	0.24	0.24	0.7
C02	4334	0.186	30000	0.15	-7.0079	0.0727237	-46.959	0.346264	-51.997	0.481472	0.02	0.06	0.08	6.85
C03	1924	0.082	30000	0.07	-7.6606	0.109251	-34.293	0.0563909	-34.661	0.0396554	0.01	0.01	0.01	5.37
C04	1855	0.08	30000	0.07	-11.9406	0.348772	-47.308	0.354251	-48.986	0.404735	0.03	0.03	0.03	6.6
C05	1017	0.044	30000	0.04	-15.0926	0.525166	-43.89	0.276027	-41.138	0.204725	0.03	0.02	0.01	8.74
C06	231	0.01	30000	0.01	-6.7084	0.0559628	-32.829	0.0228859	-34.105	0.0254855	0.01	0.01	0.01	5.1
Semi-open
Cluster	frames	T_frac	Total_time	N_T_time	MMPBSA	N_MM	FMO	N_FMO	DA_FMO	N_DA_FMO	P_Tt_MM	P_Tt_FMO	P_Tt_DF	RMSD
C01	5899	0.197	30000	0.2	-13.2756	0.628101	-46.074	0.261795	-49.0346	0.407037	0.13	0.06	0.09	3.451
C02	4202	0.14	30000	0.15	-14.3576	0.821374	-43.668	0.177834	-48.7617	0.395945	0.13	0.03	0.06	7.013
C03	3017	0.101	30000	0.11	-12.8123	0.545344	-39.572	0.0348967	-44.1338	0.207879	0.06	0.01	0.03	4.962
C04	2746	0.092	30000	0.1	-14.1946	0.792258	-66.228	0.965103	-62.6261	0.959362	0.08	0.1	0.1	1.32
C05	1412	0.047	30000	0.05	-12.209	0.437579	-53.807	0.531651	-54.6195	0.633992	0.03	0.03	0.04	7.164
C06	1162	0.039	30000	0.04	-13.1036	0.597378	-43.948	0.187605	-48.848	0.399454	0.03	0.01	0.02	7.511
C07	211	0.007	30000	0.01	-10.7593	0.178626	-41.106	0.0884283	-40.0183	0.0406376	0.01	0.01	0.01	6.522
Open
Cluster	frames	T_frac	Total_time	N_T_time	MMPBSA	N_MM	FMO	N_FMO	DA_FMO	N_DA_FMO	P_Tt_MM	P_Tt_FMO	P_Tt_DF	RMSD
C01	6265	0.213	30000	0.21	-19.2609	0.906468	-60.123	0.970116	-67.996	0.973081	0.2	0.21	0.21	0.79
C02	1953	0.066	30000	0.07	-13.3615	0.354684	-39.719	0.360368	-39.705	0.211505	0.03	0.03	0.02	15.52
C03	1527	0.052	30000	0.06	-13.9178	0.406716	-41.817	0.423064	-45.924	0.378917	0.03	0.03	0.03	10.7
C04	946	0.032	30000	0.04	-17.5633	0.747687	-45.202	0.524221	-55.501	0.636723	0.03	0.03	0.03	11.6
C05	909	0.031	30000	0.04	-12.9799	0.318992	-30.954	0.0984371	-35.776	0.105739	0.02	0.01	0.01	12.03
C06	374	0.013	30000	0.02	-10.5694	0.0935322	-28.66	0.0298838	-33.461	0.0434209	0.01	0.01	0.01	10.61
C07	291	0.01	30000	0.01	-13.1869	0.338353	-39.961	0.3676	-33.501	0.0444977	0.01	0.01	0.01	7.33
C08	198	0.007	30000	0.01	-13.6936	0.385746	-37.838	0.304157	-32.848	0.0269193	0.01	0.01	0.01	6.13
C09	113	0.004	30000	0.01	-16.3582	0.634972	-42.183	0.434002	-47.913	0.432459	0.01	0.01	0.01	15.33
7RZC
Closed
Cluster	frames	T_frac	Total_time	N_T_time	MMPBSA	N_MM	FMO	N_FMO	DA_FMO	N_DA_FMO	P_Tt_MM	P_Tt_FMO	P_Tt_DF	RMSD
C01	9279	0.318	30000	0.31	-17.0801	0.620611	-140.252	0.989999	-123.249	0.987182	0.2	0.31	0.31	0.7
C02	3021	0.103	30000	0.11	-18.6457	0.728075	-130.028	0.887749	-86.842	0.520521	0.09	0.1	0.06	2.1
C03	444	0.015	30000	0.02	-21.6073	0.93136	-109.943	0.686879	-87.672	0.53116	0.02	0.02	0.02	6.5
C04	280	0.01	30000	0.01	-9.0386	0.0686403	-42.262	0.010001	-47.233	0.0128179	0.01	0.01	0.01	6.4
Semi-open
Cluster	frames	T_frac	Total_time	N_T_time	MMPBSA	N_MM	FMO	N_FMO	DA_FMO	N_DA_FMO	P_Tt_MM	P_Tt_FMO	P_Tt_DF	RMSD
C01	3866	0.133	30000	0.13	-8.5019	0.112774	-44.681	0.00953698	-58.17	0.0153846	0.02	0.01	0.01	7.591
C02	3153	0.109	30000	0.11	-20.2544	0.622082	-147.536	0.990463	-115.9	0.903538	0.07	0.11	0.1	1.69
C03	1290	0.044	30000	0.05	-27.975	0.956664	-109.49	0.627619	-96.46	0.604462	0.05	0.04	0.04	6.647
C04	895	0.031	30000	0.03	-6.8996	0.0433362	-72.167	0.27167	-75.1219	0.276183	0.01	0.01	0.01	7.074
C05	557	0.019	30000	0.02	-19.3721	0.583847	-89.167	0.433799	-80.89	0.364923	0.02	0.01	0.01	9.509
C06	467	0.016	30000	0.02	-15.636	0.421939	-120.1	0.728806	-119.04	0.951846	0.01	0.02	0.02	6.746
C07	464	0.016	30000	0.02	-22.85	0.734566	-128.749	0.811292	-121.17	0.984615	0.02	0.02	0.02	2.184
C08	174	0.006	30000	0.01	-7.34	0.0624215	-71.185	0.262305	-69.7625	0.193731	0.01	0.01	0.01	3.97
Open
Cluster	frames	T_frac	Total_time	N_T_time	MMPBSA	N_MM	FMO	N_FMO	DA_FMO	N_DA_FMO	P_Tt_MM	P_Tt_FMO	P_Tt_DF	RMSD
C01	5075	0.172	30000	0.17	-23.5151	0.934943	-138.356	0.986314	-128.931	0.985637	0.16	0.17	0.17	0.7
C02	4460	0.151	30000	0.15	-21.359	0.794673	-122.723	0.772356	-114.493	0.778263	0.12	0.12	0.12	2.2
C03	2415	0.082	30000	0.09	-21.2975	0.790672	-118.863	0.719528	-119.623	0.851945	0.08	0.07	0.08	2.3
C04	219	0.007	30000	0.01	-13.4167	0.27797	-104.294	0.520132	-94.036	0.484438	0.01	0.01	0.01	11.7
C05	103	0.003	30000	0.01	-10.144	0.0650572	-67.29	0.0136863	-61.308	0.0143631	0.01	0.01	0.01	2.6
7SDR
Closed
Cluster	frames	T_frac	Total_time	N_T_time	MMPBSA	N_MM	FMO	N_FMO	DA_FMO	N_DA_FMO	P_Tt_MM	P_Tt_FMO	P_Tt_DF	RMSD
C01	9379	0.314	30000	0.32	-27.2326	0.940917	-127.304	0.981841	-141.358	0.984151	0.31	0.32	0.32	1.6
C02	3611	0.121	30000	0.13	-22.7016	0.673213	-121.123	0.8696	-114.149	0.552919	0.09	0.12	0.08	3.9
C03	1288	0.043	30000	0.05	-18.6307	0.432693	-119.499	0.84011	-103.238	0.379992	0.03	0.05	0.02	3.8
C04	495	0.017	30000	0.02	-15.6894	0.258913	-84.277	0.200512	-84.277	0.0794821	0.01	0.01	0.01	7.6
C05	401	0.013	30000	0.02	-12.3072	0.0590828	-74.235	0.018159	-80.262	0.0158489	0.01	0.01	0.01	2.7
C06	259	0.009	30000	0.01	-16.8444	0.327153	-117.1	0.796546	-104.892	0.406206	0.01	0.01	0.01	6.8
C07	104	0.003	30000	0.01	-15.3822	0.240762	-109.769	0.663422	-88.294	0.143147	0.01	0.01	0.01	8.5
Semi-open
Cluster	frames	T_frac	Total_time	N_T_time	MMPBSA	N_MM	FMO	N_FMO	DA_FMO	N_DA_FMO	P_Tt_MM	P_Tt_FMO	P_Tt_DF	RMSD
C01	17071	0.571	30000	0.57	-25.1448	0.961545	-126.258	0.987954	-132.15	0.986993	0.55	0.57	0.57	1.331
C02	1002	0.033	30000	0.04	-10.1189	0.383719	-53.683	0.113693	-57.27	0.0130073	0.02	0.01	0.01	4.571
C03	972	0.032	30000	0.04	-13.9706	0.531837	-104.957	0.731355	-86.87	0.398023	0.03	0.03	0.02	8.82
C04	834	0.028	30000	0.03	-18.6005	0.709881	-89.275	0.542445	-93.35	0.48231	0.03	0.02	0.02	8.241
C05	828	0.028	30000	0.03	-12.1068	0.460164	-45.245	0.0120463	-80.62	0.316727	0.02	0.01	0.01	7.786
C06	215	0.007	30000	0.01	-1.1406	0.0384553	-60.772	0.199089	-60.35	0.0530697	0.01	0.01	0.01	5.057
Open
Cluster	frames	T_frac	Total_time	N_T_time	MMPBSA	N_MM	FMO	N_FMO	DA_FMO	N_DA_FMO	P_Tt_MM	P_Tt_FMO	P_Tt_DF	RMSD
C01	7579	0.256	30000	0.26	-22.9657	0.898926	-155.537	0.988786	-125.23	0.977541	0.24	0.26	0.26	0.9
C02	4427	0.149	30000	0.15	-18.3203	0.616706	-103.003	0.399661	-105.942	0.544368	0.1	0.06	0.09	3.6
C03	1492	0.05	30000	0.05	-12.8301	0.283162	-75.409	0.0902179	-92.8599	0.250556	0.02	0.01	0.02	9.1
C04	283	0.01	30000	0.01	-14.6551	0.394035	-107.852	0.454039	-116.709	0.786183	0.01	0.01	0.01	10.2
C05	265	0.009	30000	0.01	-23.6294	0.939247	-116.847	0.55491	-114.391	0.734109	0.01	0.01	0.01	7.8
C06	262	0.009	30000	0.01	-21.594	0.815592	-124.101	0.636258	-115.282	0.754135	0.01	0.01	0.01	5.1
C07	231	0.008	30000	0.01	-9.1692	0.0607526	-89.484	0.248057	-82.7037	0.0224587	0.01	0.01	0.01	3.6
C08	225	0.008	30000	0.01	-15.0533	0.418227	-68.364	0.0112142	-100.907	0.43129	0.01	0.01	0.01	5.8
C09	138	0.005	30000	0.01	-15.7632	0.461355	-103.349	0.403541	-92.796	0.24912	0.01	0.01	0.01	7.9
C10	106	0.004	30000	0.01	-12.0864	0.23798	-77.122	0.109428	-91.3805	0.217329	0.01	0.01	0.01	2.8
7TZJ
Closed
Cluster	frames	T_frac	Total_time	N_T_time	MMPBSA	N_MM	FMO	N_FMO	DA_FMO	N_DA_FMO	P_Tt_MM	P_Tt_FMO	P_Tt_DF	RMSD
C01	13086	0.451	30000	0.44	-27.9588	0.892645	-134.607	0.705103	-127.513	0.891665	0.4	0.32	0.4	0.98
C02	2527	0.087	30000	0.09	-24.2751	0.497182	-158.033	0.987927	-132.619	0.982258	0.05	0.09	0.09	10.41
C03	1158	0.04	30000	0.04	-23.3212	0.394776	-77.204	0.0120731	-104.442	0.482329	0.02	0.01	0.02	3.14
C04	296	0.01	30000	0.01	-26.0319	0.685783	-85.252	0.109237	-78.257	0.0177425	0.01	0.01	0.01	6.23
C05	211	0.007	30000	0.01	-20.6439	0.107355	-92.812	0.200509	-100.099	0.405273	0.01	0.01	0.01	3.25
Semi-open
Cluster	frames	T_frac	Total_time	N_T_time	MMPBSA	N_MM	FMO	N_FMO	DA_FMO	N_DA_FMO	P_Tt_MM	P_Tt_FMO	P_Tt_DF	RMSD
C01	18831	0.625	30000	0.63	-30.3491	0.949588	-117.345	0.985259	-129.097	0.986491	0.6	0.63	0.63	0.815
C02	1089	0.036	30000	0.04	-16.9482	0.27402	-51.506	0.0147408	-65.0627	0.121479	0.02	0.01	0.01	9.518
C03	107	0.004	30000	0.01	-12.5126	0.0504121	-59.047	0.125901	-57.07	0.0135086	0.01	0.01	0.01	8.897
Open
Cluster	frames	T_frac	Total_time	N_T_time	MMPBSA	N_MM	FMO	N_FMO	DA_FMO	N_DA_FMO	P_Tt_MM	P_Tt_FMO	P_Tt_DF	RMSD
C01	14736	0.493	30000	0.5	-28.3216	0.848744	-115.121	0.0661638	-125.751	0.920502	0.43	0.04	0.47	1.61
C02	379	0.013	30000	0.02	-23.7103	0.151256	-128.235	0.933836	-115.172	0.0794976	0.01	0.02	0.01	10.37
